# Supplementary material for: Exploring the Relationship between Spontaneous Sister Chromatid Exchange and Genome Instability in Two Cryptic Species of Non-Human Primates
Source: Animals (Basel). 2023 Feb 1;13(3):510. doi: 10.3390/ani13030510 (PMC9913470; doi:10.3390/ani13030510)
Supplement: Supplementary file 1 [file animals-13-00510-s001.zip]

Archive with 1 entries (1 files):
- animals-2102648-supplementary.xlsx
