# Supplementary material for: Exploring the Relationship between Spontaneous Sister Chromatid Exchange and Genome Instability in Two Cryptic Species of Non-Human Primates
Source: Animals (Basel). 2023 Feb 1;13(3):510. doi: 10.3390/ani13030510 (PMC9913470; doi:10.3390/ani13030510)
Supplement: Supplementary file 1 [file animals-13-00510-s001.zip › animals-2102648-supplementary.xlsx]

## Sheet: Specimen Information
Specimens informations
1	ACH 356	Ateles chamek, male 356 was born approximately in 1989 (the age is not exact because it arrived at BsAs Zoo by exchange), and its origin is unknown. He passed away at BsAs Zoo in 2014.
2	P25/ACH 797	Ateles chamek, male 797 was born at BsAs Zoo in 2011 and died at the same zoo in 2018.
3	P22/ACH 793	A. chamek, male 793 was born approximately in 1994 (it is not exact because it arrived at BsAs Zoo by exchange), and its origin is unknown. He is at the Bubalcó Zoo, Patagonia since 2019.
4	APA 752	Ateles paniscus, its origin is unknown. This individual was taken to the Nacional Center of Primates in Santarém, Belem de Pará, Brazil by the environmental police. This is the monkey’s current location since 2012.
	Species	Number of Specimens	Code	Sex	Origin	Age	Biological Samples
	Ateles chamek	3	ACH 356	♂	ZBA	Adult	Skin biopsy and blood
			P25/ACH 797	♂	ZBA	7-years-old	Skin biopsy and blood
			P22/ACH 793	♂	ZBA	Adult	Skin biopsy
	Ateles paniscus	1	APA 752	♂	NCP	Adult	Skin biopsy
	ZBA: Buenos Aires Zoological Garden, Bs.As, Argentina; NCP: National Center for Primates, Belem, Brazil.
	These specimens do not have any permit number; they were sampled from zoos in a collaborative study between the University and the pertinent authorities.
	The study resulted in two doctoral theses.

## Sheet: Supp. Table 1
Supplementary table 1. Shows G-SCE results in Alouatta caraya, Ateles chamek, Ateles paniscus and Sapajus cay. SCE/cell: Average number of SCEs per cell or metaphase. SCEr is SCEs per chromosome.
		Species	SCE/cell	SCEr
		Alouatta caraya	7,21	0,140
		Ateles chamek	6,91	0,203
		Ateles paniscus	4,73	0,148
		Sapajus cay	6,00	0,111
	It is worth noting that background levels of G-SCE = 0.11 and T-SCE = 0.24 (per chromosome) characterized in normal human dermal fibroblast (5C) (Hagelstrom_2010)

## Sheet: G-SCEs per chr
Specimen	Chromosome Pair	G-SCE Observed	G-SCE Expected
P22/ACH 793	1	36	31.438
P22/ACH 793	2	24	27.9745
P22/ACH 793	3	26	22.1131
P22/ACH 793	4	36	22.1131
P22/ACH 793	5	26	21.3139
P22/ACH 793	6	22	20.5146
P22/ACH 793	7	21	16.2518
P22/ACH 793	8	11	16.2518
P22/ACH 793	9	12	14.3869
P22/ACH 793	10	14	14.3869
P22/ACH 793	11	19	12.7883
P22/ACH 793	12	10	11.9891
P22/ACH 793	13	9	11.1898
P22/ACH 793	14	9	10.1241
P22/ACH 793	15	4	8.52555
P22/ACH 793	16	2	7.72628
P22/ACH 793	X	9	17.0511
P22/ACH 793	Y	2	5.86131
P25/ACH 797	1	20	12.9197
P25/ACH 797	2	12	11.4964
P25/ACH 797	3	11	9.08759
P25/ACH 797	4	11	9.08759
P25/ACH 797	5	11	8.75912
P25/ACH 797	6	10	8.43066
P25/ACH 797	7	8	6.67883
P25/ACH 797	8	1	6.67883
P25/ACH 797	9	6	5.91241
P25/ACH 797	10	6	5.91241
P25/ACH 797	11	7	5.25547
P25/ACH 797	12	7	4.92701
P25/ACH 797	13	3	4.59854
P25/ACH 797	14	2	4.16058
P25/ACH 797	15	0	3.50365
P25/ACH 797	16	0	3.17518
P25/ACH 797	X	5	7.0073
P25/ACH 797	Y	0	2.40876
ACH 356	1	48	44.3577
ACH 356	2	61	39.4708
ACH 356	3	41	31.2007
ACH 356	4	42	31.2007
ACH 356	5	31	30.073
ACH 356	6	34	28.9453
ACH 356	7	27	22.9307
ACH 356	8	18	22.9307
ACH 356	9	26	20.2993
ACH 356	10	18	20.2993
ACH 356	11	15	18.0438
ACH 356	12	14	16.9161
ACH 356	13	13	15.7883
ACH 356	14	2	14.2847
ACH 356	15	5	12.0292
ACH 356	16	8	10.9015
ACH 356	X	7	24.0584
ACH 356	Y	2	8.27007
APA 752	1	52	43.1258
APA 752	2	54	36.1935
APA 752	3	37	31.2528
APA 752	4/12	44	38.5681
APA 752	5	28	28.6484
APA 752	6	21	26.9249
APA 752	7	33	22.214
APA 752	8	6	21.9842
APA 752	9	19	20.9118
APA 752	10	28	18.3074
APA 752	11	15	17.0435
APA 752	13	9	14.6689
APA 752	14	14	12.9454
APA 752	15	4	9.9197
APA 752	16	4	6.7025
APA 752	X	6	24.129
APA 752	Y	9	9.4984

## Sheet: G-SCE per chr_Summary
A. chamek	G-SCE Observed
	P22/ACH 793	P25/ACH 797	ACH 356
Chr1	36	20	48
Chr2	24	12	61
Chr3	26	11	41
Chr4	36	11	42
Chr5	26	11	31
Chr6	22	10	34
Chr7	21	8	27
Chr8	11	1	18
Chr9	12	6	26
Chr10	14	6	18
Chr11	19	7	15
Chr12	10	7	14
Chr13	9	3	13
Chr14	9	2	2
Chr15	4	0	5
Chr16	2	0	8
X	9	5	7
Y	2	0	2
Sum	292	120	412
Average	16.2222	6.66667	22.8889
Std	10.5638	5.31369	17.0566
A. paniscus	G-SCE Observed
	APA 752
1	52
2	54
3	37
4/12	44
5	28
6	21
7	33
8	6
9	19
10	28
11	15
13	9
14	14
15	4
16	4
X	6
Y	9
Sum	383
Average	22.5294
Std	16.6625

## Sheet: T-SCE per chr
Specimen	Chromosome Pair	Percentage	T-SCE frequency
P22/ACH 793	1	5.82524	0.09375
P22/ACH 793	2	4.85437	0.078125
P22/ACH 793	3	1.94175	0.03125
P22/ACH 793	4	4.85437	0.078125
P22/ACH 793	5	5.82524	0.09375
P22/ACH 793	6	1.94175	0.03125
P22/ACH 793	7	9.70874	0.15625
P22/ACH 793	8	6.79612	0.109375
P22/ACH 793	9	6.79612	0.109375
P22/ACH 793	10	3.8835	0.0625
P22/ACH 793	11	11.6505	0.1875
P22/ACH 793	12	3.8835	0.0625
P22/ACH 793	13	3.8835	0.0625
P22/ACH 793	14	2.91262	0.046875
P22/ACH 793	15	5.82524	0.09375
P22/ACH 793	16	10.6796	0.171875
P22/ACH 793	X	0.970874	0.015625
P22/ACH 793	Y	7.76699	0.125
P25/ACH 797	1	4.21053	0.0625
P25/ACH 797	2	1.05263	0.015625
P25/ACH 797	3	2.10526	0.03125
P25/ACH 797	4	6.31579	0.09375
P25/ACH 797	5	5.26316	0.078125
P25/ACH 797	6	2.10526	0.03125
P25/ACH 797	7	8.42105	0.125
P25/ACH 797	8	5.26316	0.078125
P25/ACH 797	9	7.36842	0.109375
P25/ACH 797	10	5.26316	0.078125
P25/ACH 797	11	10.5263	0.15625
P25/ACH 797	12	6.31579	0.09375
P25/ACH 797	13	4.21053	0.0625
P25/ACH 797	14	3.15789	0.046875
P25/ACH 797	15	7.36842	0.109375
P25/ACH 797	16	11.5789	0.171875
P25/ACH 797	X	2.10526	0.03125
P25/ACH 797	Y	7.36842	0.109375
ACH 356	1	4.31034	0.078125
ACH 356	2	2.58621	0.046875
ACH 356	3	2.58621	0.046875
ACH 356	4	6.03448	0.109375
ACH 356	5	6.03448	0.109375
ACH 356	6	1.72414	0.03125
ACH 356	7	7.75862	0.140625
ACH 356	8	6.89655	0.125
ACH 356	9	6.89655	0.125
ACH 356	10	5.17241	0.09375
ACH 356	11	10.3448	0.1875
ACH 356	12	5.17241	0.09375
ACH 356	13	4.31034	0.078125
ACH 356	14	2.58621	0.046875
ACH 356	15	6.03448	0.109375
ACH 356	16	11.2069	0.203125
ACH 356	X	2.58621	0.046875
ACH 356	Y	7.75862	0.140625
APA 752	1	5.49828	0.25
APA 752	2	5.15464	0.234375
APA 752	3	5.49828	0.25
APA 752	4/12	7.21649	0.328125
APA 752	5	8.24742	0.375
APA 752	6	6.87285	0.3125
APA 752	7	4.12371	0.1875
APA 752	8	6.87285	0.3125
APA 752	9	4.811	0.21875
APA 752	10	7.21649	0.328125
APA 752	11	5.84192	0.265625
APA 752	13	6.87285	0.3125
APA 752	14	3.78007	0.171875
APA 752	15	6.87285	0.3125
APA 752	16	8.24742	0.375
APA 752	X	2.74914	0.125
APA 752	Y	4.12371	0.1875

## Sheet: T-SCE per chr_Summary
A. chamek	Percentage				T-SCE Frequency				Average T-SCE Frequency
	P22/ACH 793	P25/ACH 797	ACH 356		P22/ACH 793	P25/ACH 797	ACH 356		ACH pooled
Chr1	5.82524	4.21053	4.31034		0.09375	0.0625	0.078125		0.078125
Chr2	4.85437	1.05263	2.58621		0.078125	0.015625	0.046875		0.046875
Chr3	1.94175	2.10526	2.58621		0.03125	0.03125	0.046875		0.0364583
Chr4	4.85437	6.31579	6.03448		0.078125	0.09375	0.109375		0.09375
Chr5	5.82524	5.26316	6.03448		0.09375	0.078125	0.109375		0.09375
Chr6	1.94175	2.10526	1.72414		0.03125	0.03125	0.03125		0.03125
Chr7	9.70874	8.42105	7.75862		0.15625	0.125	0.140625		0.140625
Chr8	6.79612	5.26316	6.89655		0.109375	0.078125	0.125		0.104167
Chr9	6.79612	7.36842	6.89655		0.109375	0.109375	0.125		0.114583
Chr10	3.8835	5.26316	5.17241		0.0625	0.078125	0.09375		0.078125
Chr11	11.6505	10.5263	10.3448		0.1875	0.15625	0.1875		0.177083
Chr12	3.8835	6.31579	5.17241		0.0625	0.09375	0.09375		0.0833333
Chr13	3.8835	4.21053	4.31034		0.0625	0.0625	0.078125		0.0677083
Chr14	2.91262	3.15789	2.58621		0.046875	0.046875	0.046875		0.046875
Chr15	5.82524	7.36842	6.03448		0.09375	0.109375	0.109375		0.104167
Chr16	10.6796	11.5789	11.2069		0.171875	0.171875	0.203125		0.182292
X	0.970874	2.10526	2.58621		0.015625	0.03125	0.046875		0.03125
Y	7.76699	7.36842	7.75862		0.125	0.109375	0.140625		0.125
Sum	100	100	100
Average					0.0894097	0.0824653	0.100694		0.0908565
Std					0.048176	0.0434752	0.0485965		0.0455183
A. paniscus	Percentage		T-SCE Frequency
Chr1	5.49828		0.25
Chr2	5.15464		0.234375
Chr3	5.49828		0.25
chr 4/12	7.21649		0.328125
Chr5	8.24742		0.375
Chr6	6.87285		0.3125
Chr7	4.12371		0.1875
Chr8	6.87285		0.3125
Chr9	4.811		0.21875
Chr10	7.21649		0.328125
Chr11	5.84192		0.265625
Chr13	6.87285		0.3125
Chr14	3.78007		0.171875
Chr15	6.87285		0.3125
Chr16	8.24742		0.375
X	2.74914		0.125
Y	4.12371		0.1875
Sum	100
Average			0.267463
Std			0.0728455

## Sheet: ACH G-SCE per metaphase
Specimen	Metaphase	# SCE
P22-ACH793	1	8
P22	2	5
P22	3	4
P22	4	6
P22	5	8
P22	6	4
P22	7	8
P22	8	8
P22	9	5
P22	10	7
P22	11	5
P22	12	6
P22	13	9
P22	14	7
P22	15	6
P22	16	4
P22	17	5
P22	18	12
P22	19	4
P22	20	6
P22	21	8
P22	22	6
P22	23	5
P22	24	6
P22	25	7
P22	26	5
P22	27	8
P22	28	6
P22	29	6
P22	30	11
P22	31	8
P22	32	10
P22	33	8
P22	34	6
P22	35	3
P22	36	10
P22	37	9
P22	38	8
P22	39	10
P22	40	5
P22	41	5
P22	42	12
P22	43	11
P22	44	4
P25-ACH 797	45	9
P25	46	7
P25	47	5
P25	48	9
P25	49	11
P25	50	7
P25	51	8
P25	52	11
P25	53	6
P25	54	6
P25	55	10
P25	56	10
P25	57	10
P25	58	9
CSU-ACH356	59	11
ACH356	60	7
ACH356	61	4
ACH356	62	7
ACH356	63	9
ACH356	64	6
ACH356	65	8
ACH356	66	8
ACH356	67	13
ACH356	68	8
ACH356	69	4
ACH356	70	8
ACH356	71	3
ACH356	72	4
ACH356	73	11
ACH356	74	4
ACH356	75	2
ACH356	76	3
ACH356	77	6
ACH356	78	4
ACH356	79	5
ACH356	80	11
ACH356	81	3
ACH356	82	8
ACH356	83	8
ACH356	84	3
ACH356	85	6
ACH356	86	6
ACH356	87	13
ACH356	88	6
ACH356	89	6
ACH356	90	5
ACH356	91	3
ACH356	92	6
ACH356	93	4
ACH356	94	6
ACH356	95	5
ACH356	96	7
ACH356	97	6
ACH356	98	9
ACH356	99	8
ACH356	100	8
ACH356	101	17
ACH356	102	8
ACH356	103	6
ACH356	104	10
ACH356	105	7
ACH356	106	9
ACH356	107	9
ACH356	108	6
ACH356	109	6
ACH356	110	8
ACH356	111	7
ACH356	112	6
ACH356	113	4
ACH356	114	2
ACH356	115	10
ACH356	116	4
ACH356	117	7
ACH356	118	3
ACH356	119	4
ACH356	120	4
ACH356	121	8
ACH356	122	5
ACH356	123	7
ACH356	124	6
P22-ACH793 (Average)		6.90909
P25-ACH 797 (Average)		8.42857
ACH356 (Average)		6.59091
SUM		857
AVERAGE		6.91129

## Sheet: APA G-SCE per metaphase
Specimen	Metaphase	# SCE
APA 752-CSU	1	9
APA 752-CSU	2	7
APA 752-CSU	3	3
APA 752-CSU	4	5
APA 752-CSU	5	4
APA 752-CSU	6	4
APA 752-CSU	7	2
APA 752-CSU	8	5
APA 752-CSU	9	2
APA 752-CSU	10	3
APA 752-CSU	11	2
APA 752-CSU	12	5
APA 752-CSU	13	4
APA 752-CSU	14	5
APA 752-CSU	15	5
APA 752-CSU	16	3
APA 752-CSU	17	6
APA 752-CSU	18	8
APA 752-CSU	19	4
APA 752-CSU	20	5
APA 752-CSU	21	4
APA 752-CSU	22	2
APA 752-CSU	23	2
APA 752-CSU	24	10
APA 752-CSU	25	5
APA 752-CSU	26	5
APA 752-CSU	27	0
APA 752-CSU	28	2
APA 752-CSU	29	2
APA 752-CSU	30	5
APA 752-CSU	31	3
APA 752-CSU	32	3
APA 752-CSU	33	10
APA 752-CSU	34	6
APA 752-CSU	35	5
APA 752-CSU	36	3
APA 752-CSU	37	0
APA 752-CSU	38	1
APA 752-CSU	39	2
APA 752-CSU	40	4
APA 752-CSU	41	4
APA 752-CSU	42	3
APA 752-CSU	43	6
APA 752-CSU	44	2
APA 752-CSU	45	6
APA 752-CSU	46	5
APA 752-CSU	47	4
APA 752-CSU	48	6
APA 752-CSU	49	4
APA 752-CSU	50	4
APA 752-CSU	51	5
APA 752-CSU	52	6
APA 752-CSU	53	4
APA 752-CSU	54	4
APA 752-CSU	55	7
APA 752-CSU	56	4
APA 752-CSU	57	3
APA 752-CSU	58	6
APA 752-CSU	59	6
APA 752-CSU	60	8
APA 752-CSU	61	7
APA 752-CSU	62	8
APA 752-CSU	63	5
APA 752-CSU	64	8
APA 752-CSU	65	5
APA 752-CSU	66	4
APA 752-CSU	67	4
APA 752-CSU	68	6
APA 752-CSU	68	4
APA 752-CSU	70	3
APA 752-CSU	71	4
APA 752-CSU	72	10
APA 752-CSU	73	4
APA 752-CSU	74	7
APA 752-CSU	75	9
APA 752-CSU	76	4
APA 752-CSU	77	5
APA 752-CSU	78	6
APA 752-CSU	79	10
APA 752-CSU	80	7
APA 752-CSU	81	5
SUM		387
AVERAGE		4.77778

## Sheet: G-SCE_Metaphase Summary
Specimen	Metaphase	Number of G- SCE
P22/ACH793	1	8
P22	2	5
P22	3	4
P22	4	6
P22	5	8
P22	6	4
P22	7	8												G-SCE/met
P22	8	8										P22-ACH793 (Average)		6.90909
P22	9	5										P25-ACH 797 (Average)		8.42857
P22	10	7										ACH356 (Average)		6.59091
P22	11	5										Pooled ACH_Average		6.91	(calculated taken all values as one group)
P22	12	6
P22	13	9
P22	14	7
P22	15	6
P22	16	4
P22	17	5										APA 752 (Average)		4.77778
P22	18	12
P22	19	4
P22	20	6
P22	21	8
P22	22	6
P22	23	5
P22	24	6
P22	25	7
P22	26	5
P22	27	8
P22	28	6
P22	29	6
P22	30	11
P22	31	8
P22	32	10
P22	33	8
P22	34	6
P22	35	3
P22	36	10
P22	37	9
P22	38	8
P22	39	10
P22	40	5
P22	41	5
P22	42	12
P22	43	11
P22	44	4
P25/ACH 797	45	9
P25	46	7
P25	47	5
P25	48	9
P25	49	11
P25	50	7
P25	51	8
P25	52	11
P25	53	6
P25	54	6
P25	55	10
P25	56	10
P25	57	10
P25	58	9
CSU/ACH356	59	11
ACH356	60	7
ACH356	61	4
ACH356	62	7
ACH356	63	9
ACH356	64	6
ACH356	65	8
ACH356	66	8
ACH356	67	13
ACH356	68	8
ACH356	69	4
ACH356	70	8
ACH356	71	3
ACH356	72	4
ACH356	73	11
ACH356	74	4
ACH356	75	2
ACH356	76	3
ACH356	77	6
ACH356	78	4
ACH356	79	5
ACH356	80	11
ACH356	81	3
ACH356	82	8
ACH356	83	8
ACH356	84	3
ACH356	85	6
ACH356	86	6
ACH356	87	13
ACH356	88	6
ACH356	89	6
ACH356	90	5
ACH356	91	3
ACH356	92	6
ACH356	93	4
ACH356	94	6
ACH356	95	5
ACH356	96	7
ACH356	97	6
ACH356	98	9
ACH356	99	8
ACH356	100	8
ACH356	101	17
ACH356	102	8
ACH356	103	6
ACH356	104	10
ACH356	105	7
ACH356	106	9
ACH356	107	9
ACH356	108	6
ACH356	109	6
ACH356	110	8
ACH356	111	7
ACH356	112	6
ACH356	113	4
ACH356	114	2
ACH356	115	10
ACH356	116	4
ACH356	117	7
ACH356	118	3
ACH356	119	4
ACH356	120	4
ACH356	121	8
ACH356	122	5
ACH356	123	7
ACH356	124	6
Specimen	Metaphase	Number of G-SCE
APA 752-CSU	1	9
APA 752-CSU	2	7
APA 752-CSU	3	3
APA 752-CSU	4	5
APA 752-CSU	5	4
APA 752-CSU	6	4
APA 752-CSU	7	2
APA 752-CSU	8	5
APA 752-CSU	9	2
APA 752-CSU	10	3
APA 752-CSU	11	2
APA 752-CSU	12	5
APA 752-CSU	13	4
APA 752-CSU	14	5
APA 752-CSU	15	5
APA 752-CSU	16	3
APA 752-CSU	17	6
APA 752-CSU	18	8
APA 752-CSU	19	4
APA 752-CSU	20	5
APA 752-CSU	21	4
APA 752-CSU	22	2
APA 752-CSU	23	2
APA 752-CSU	24	10
APA 752-CSU	25	5
APA 752-CSU	26	5
APA 752-CSU	27	0
APA 752-CSU	28	2
APA 752-CSU	29	2
APA 752-CSU	30	5
APA 752-CSU	31	3
APA 752-CSU	32	3
APA 752-CSU	33	10
APA 752-CSU	34	6
APA 752-CSU	35	5
APA 752-CSU	36	3
APA 752-CSU	37	0
APA 752-CSU	38	1
APA 752-CSU	39	2
APA 752-CSU	40	4
APA 752-CSU	41	4
APA 752-CSU	42	3
APA 752-CSU	43	6
APA 752-CSU	44	2
APA 752-CSU	45	6
APA 752-CSU	46	5
APA 752-CSU	47	4
APA 752-CSU	48	6
APA 752-CSU	49	4
APA 752-CSU	50	4
APA 752-CSU	51	5
APA 752-CSU	52	6
APA 752-CSU	53	4
APA 752-CSU	54	4
APA 752-CSU	55	7
APA 752-CSU	56	4
APA 752-CSU	57	3
APA 752-CSU	58	6
APA 752-CSU	59	6
APA 752-CSU	60	8
APA 752-CSU	61	7
APA 752-CSU	62	8
APA 752-CSU	63	5
APA 752-CSU	64	8
APA 752-CSU	65	5
APA 752-CSU	66	4
APA 752-CSU	67	4
APA 752-CSU	68	6
APA 752-CSU	68	4
APA 752-CSU	70	3
APA 752-CSU	71	4
APA 752-CSU	72	10
APA 752-CSU	73	4
APA 752-CSU	74	7
APA 752-CSU	75	9
APA 752-CSU	76	4
APA 752-CSU	77	5
APA 752-CSU	78	6
APA 752-CSU	79	10
APA 752-CSU	80	7
APA 752-CSU	81	5

## Sheet: ACH T-SCE per metaphase
Specimen	Metaphase #	Number of T-SCE
P22-ACH793	1	14
P22-ACH793	2	13
P22-ACH793	3	5
P22-ACH793	4	11
P22-ACH793	5	4
P22-ACH793	6	6
P22-ACH793	7	17
P22-ACH793	8	8
P22-ACH793	9	4
P22-ACH793	10	5
P22-ACH793	11	8
P22-ACH793	12	11
P22-ACH793	13	12
P22-ACH793	14	7
P22-ACH793	15	6
P22-ACH793	16	12
P22-ACH793	17	15
P22-ACH793	18	16
P22-ACH793	19	8
P22-ACH 797	20	9
P25-ACH 797	21	10
P25-ACH 797	22	6
P25-ACH 797	23	5
P25-ACH 797	24	9
P25-ACH 797	25	15
P25-ACH 797	26	5
P25-ACH 797	27	10
P25-ACH 797	28	16
P25-ACH 797	29	7
P25-ACH 797	30	7
P25-ACH 797	31	8
P25-ACH 797	32	9
P25-ACH 797	33	0
P25-ACH 797	34	11
P25-ACH 797	35	9
P25-ACH 797	36	15
P25-ACH 797	37	17
P25-ACH 797	38	0
P25-ACH 797	39	7
P25-ACH 797	40	4
P25-ACH 797	41	8
P25-ACH 797	42	9
P25-ACH 797	43	13
P25-ACH 797	44	9
CSU-ACH356	45	7
CSU-ACH356	46	16
CSU-ACH356	47	13
CSU-ACH356	48	9
CSU-ACH356	49	11
CSU-ACH356	50	5
CSU-ACH356	51	6
CSU-ACH356	52	9
CSU-ACH356	53	4
CSU-ACH356	54	8
CSU-ACH356	55	15
CSU-ACH356	56	11
CSU-ACH356	57	3
CSU-ACH356	58	9
CSU-ACH356	59	5
CSU-ACH356	60	0
CSU-ACH356	61	9
CSU-ACH356	62	14
CSU-ACH356	63	17
P22-ACH793 (Average)		9.57895
P25-ACH 797 (Average)		8.72
CSU-ACH356 (Average)		9.1
SUM		571
AVERAGE		9.06349

[truncated: 2 more sheets: APA T-SCE per metaphase, T-SCE_Metaphase Summary]
